# Supplementary material for: Novltex: A New Class of Antibiotics with Potent Activity against Multidrug-Resistant Bacterial PathogensDesign, Synthesis, and Biological Evaluation
Source: J Med Chem. 2025 Sep 16;68(18):19143–52. doi: 10.1021/acs.jmedchem.5c01193 (PMC12481569; doi:10.1021/acs.jmedchem.5c01193)
Supplement: Supplementary file 2 [file jm5c01193_si_002.csv]

Compound Number	SMILES
1	N[C@H](C(N[C@H](CC(C)C)C(N[C@H](CCCCN)C(N[C@@H](CO)C(N[C@@H]([C@H](OC([C@H](CC(C)C)N1)=O)C)C(N[C@H](C(N[C@H](CC(C)C)C1=O)=O)C)=O)=O)=O)=O)=O)CC2=CC=CC=C2
2	N[C@H](C(N[C@H](CC(C)C)C(N[C@H](CCCCN)C(N[C@@H](CO)C(N[C@H]([C@@H](OC([C@H](CC(C)C)N1)=O)C)C(N[C@H](C(N[C@H](CC(C)C)C1=O)=O)C)=O)=O)=O)=O)=O)CC2=CC=CC=C2
3	N[C@@H](C(N[C@@H](CC(C)C)C(N[C@@H](CCCCN)C(N[C@H](CO)C(N[C@H]([C@@H](OC([C@H](CC(C)C)N1)=O)C)C(N[C@H](C(N[C@@H](CC(C)C)C1=O)=O)C)=O)=O)=O)=O)=O)CC2=CC=CC=C2
4	N[C@H](C(N[C@H](CC(C)C)C(N[C@H](CCCCN)C(N[C@@H](CO)C(N[C@H]([C@@H](OC([C@H](CC(C)C)N1)=O)C)C(N[C@H](C(N[C@@H](CC(C)C)C1=O)=O)C)=O)=O)=O)=O)=O)CC2=CC=CC=C2
5	N[C@@H](C(N[C@@H](CC(C)C)C(N[C@H](CCCCN)C(N[C@@H](CO)C(N[C@H]([C@@H](OC([C@H](CC(C)C)N1)=O)C)C(N[C@H](C(N[C@@H](CC(C)C)C1=O)=O)C)=O)=O)=O)=O)=O)CC2=CC=CC=C2
6	N[C@H](C(N[C@H](CC(C)C)C(N[C@@H](CCCCN)C(N[C@H](CO)C(N[C@H]([C@@H](OC([C@H](CC(C)C)N1)=O)C)C(N[C@H](C(N[C@@H](CC(C)C)C1=O)=O)C)=O)=O)=O)=O)=O)CC2=CC=CC=C2
7	N[C@@H](C(N[C@H](CC(C)C)C(N[C@@H](CCCCN)C(N[C@@H](CO)C(N[C@H]([C@@H](OC([C@H](CC(C)C)N1)=O)C)C(N[C@H](C(N[C@@H](CC(C)C)C1=O)=O)C)=O)=O)=O)=O)=O)CC2=CC=CC=C2
8	N[C@H](C(N[C@@H](CC(C)C)C(N[C@@H](CCCCN)C(N[C@@H](CO)C(N[C@H]([C@@H](OC([C@H](CC(C)C)N1)=O)C)C(N[C@H](C(N[C@@H](CC(C)C)C1=O)=O)C)=O)=O)=O)=O)=O)CC2=CC=CC=C2
9	N[C@@H](C(N[C@H](CC(C)C)C(N[C@H](CCCCN)C(N[C@H](CO)C(N[C@H]([C@@H](OC([C@H](CC(C)C)N1)=O)C)C(N[C@H](C(N[C@@H](CC(C)C)C1=O)=O)C)=O)=O)=O)=O)=O)CC2=CC=CC=C2
10	N[C@H](C(N[C@H](CC(C)C)C(N[C@H](CCCCN)C(N[C@@H](CO)C(N[C@H]([C@@H](OC([C@H]([C@@H](C)CC)N1)=O)C)C(N[C@H](C(N[C@@H](CC(C)C)C1=O)=O)C)=O)=O)=O)=O)=O)CC2=CC=CC=C2
11	N[C@H](C(N[C@H](C1CCCCC1)C(N[C@H](CCCCN)C(N[C@@H](CO)C(N[C@H]([C@@H](OC([C@H](CC(C)C)N2)=O)C)C(N[C@H](C(N[C@@H](CC(C)C)C2=O)=O)C)=O)=O)=O)=O)=O)CC3=CC=CC=C3
12	N[C@H](C(N[C@H](CC1CCCCC1)C(N[C@H](CCCCN)C(N[C@@H](CO)C(N[C@H]([C@@H](OC([C@H](CC(C)C)N2)=O)C)C(N[C@H](C(N[C@@H](CC(C)C)C2=O)=O)C)=O)=O)=O)=O)=O)CC3=CC=CC=C3
13	N[C@H](C(N[C@H](CC1=CNC2=C1C=CC=C2)C(N[C@H](CCCCN)C(N[C@@H](CO)C(N[C@H]([C@@H](OC([C@H](CC(C)C)N3)=O)C)C(N[C@H](C(N[C@@H](CC(C)C)C3=O)=O)C)=O)=O)=O)=O)=O)CC4=CC=CC=C4
14	N[C@H](C(N[C@H](CC1=CC=CC=C1)C(N[C@H](CCCCN)C(N[C@@H](CO)C(N[C@H]([C@@H](OC([C@H](CC(C)C)N2)=O)C)C(N[C@H](C(N[C@@H](CC(C)C)C2=O)=O)C)=O)=O)=O)=O)=O)CC3=CC=CC=C3
15	N[C@H](C(N[C@H](CC1=CC=C(O)C=C1)C(N[C@H](CCCCN)C(N[C@@H](CO)C(N[C@H]([C@@H](OC([C@H](CC(C)C)N2)=O)C)C(N[C@H](C(N[C@@H](CC(C)C)C2=O)=O)C)=O)=O)=O)=O)=O)CC3=CC=CC=C3
16	N[C@H](C(N[C@H]([C@@H](C)CC)C(N[C@H](CCCCN)C(N[C@@H](CO)C(N[C@H]([C@@H](OC([C@H](CC(C)C)N1)=O)C)C(N[C@H](C(N[C@@H](CC(C)C)C1=O)=O)C)=O)=O)=O)=O)=O)CC2=CC=CC=C2
